# Supplementary material for: Differential Expression of mRNA in Peripheral Blood Mononuclear Cells May Predict Postoperative Atrial Fibrillation in Coronary Artery Bypass Surgery Patients
Source: J Cardiovasc Transl Res. 2024 Jul 15;17(5):1193–204. doi: 10.1007/s12265-024-10524-8 (PMC11519310; doi:10.1007/s12265-024-10524-8)
Supplement: Supplementary file 1 — (XLSX 9 kb) [file 12265_2024_10524_MOESM1_ESM.xlsx]

## Sheet: Sheet1
Primer	Forward	Reverse
WARS2	TGGGGAGTTCTTTCCAGTGC	TCTGTTATTCGGACGGTGGC
CHI3L1	GTGAAGGCGTCTCAAACAGG	GAAGCGGTCAAGGGCATCT
CKAP2	GCAAGATGCTAACATGCCCAA	TGGCTTTAGGTATAGTGGCTGA
ACTB	CGTGCGTGACATTAAGGAGAAGC	CAGGAAGGAAGGCTGGAAGAGTG
article title	Differential expression of mRNA in peripheral blood mononuclear cells may predict postoperative atrial fibrillation in coronary artery bypass surgery patients
journal name	Journal of Cardiovascular Translational Research
author names	Mingqi Tan, MS, Xiankun Liu, MD, Lianqun Wang, MD, Nan Jiang, MD, Yunpeng Bai*, MD, Zhigang Guo*, MD
affiliation and e-mail address of the corresponding author.	Yunpeng Bai, MD, Tianjin Chest Hospital, Tianjin, China, Email oliverwhite@126.com. Zhigang Guo, MD, Tianjin Chest Hospital, Tianjin, China, Email zhigangguo2022@126.com.
