# Supplementary material for: Differential Expression of mRNA in Peripheral Blood Mononuclear Cells May Predict Postoperative Atrial Fibrillation in Coronary Artery Bypass Surgery Patients
Source: J Cardiovasc Transl Res. 2024 Jul 15;17(5):1193–204. doi: 10.1007/s12265-024-10524-8 (PMC11519310; doi:10.1007/s12265-024-10524-8)
Supplement: Supplementary file 2 — (XLSX 39 kb) [file 12265_2024_10524_MOESM2_ESM.xlsx]

## Sheet: GSE62871
GSE62871
Gene symbol	logFC	P.Value	change
LOC255411	0.877239	0.000112544	UP
LOC100652988	0.909531	0.00351871	UP
C12orf61	0.712841	0.00118261	UP
XLOC_005077	0.695553	0.000585851	UP
XLOC_009792	0.803617	0.00390104	UP
REG1A	0.722773	0.000865715	UP
EFCAB2	0.789373	0.0134359	UP
SPATA8	0.652556	0.00209485	UP
MYLK	0.809598	0.0302714	UP
CKAP2	0.613107	0.0107483	UP
XLOC_006781	0.771904	0.00123268	UP
XLOC_012095	1.16117	0.00174307	UP
XLOC_007910	0.633569	0.0018513	UP
XLOC_005942	0.64104	0.00301405	UP
PLEKHD1	0.670602	0.00263348	UP
OR4S1	0.794616	0.00237342	UP
XLOC_004309	0.90245	0.00175971	UP
XLOC_009705	0.953635	0.00177773	UP
XLOC_002040	0.666297	0.00512815	UP
OR2C1	0.924864	0.00120214	UP
TNFRSF12A	0.796214	0.037241	UP
XLOC_l2_008352	0.883189	0.00156204	UP
SLC36A3	0.621444	0.00545989	UP
ENST00000322220	0.790098	0.00399674	UP
LOC120824	1.23707	0.00166692	UP
ENST00000316807	1.50153	0.000719779	UP
WARS2	0.610482	0.028361	UP
LOC100507634	0.923916	0.00334659	UP
MYOZ1	1.01042	0.0436042	UP
THC2672097	0.712506	0.00617049	UP
SOCS1	0.634371	0.0214426	UP
LOC284865	0.867538	0.00606203	UP
XLOC_006712	0.702683	0.0123279	UP
XLOC_012561	0.868525	0.0044116	UP
XLOC_012858	0.795103	0.00372256	UP
ALDOAP2	1.24299	0.00247059	UP
A_33_P3297808	0.717059	0.00813315	UP
A_33_P3390097	0.78797	0.0037792	UP
XLOC_013737	1.33002	0.00167517	UP
LOC400541	0.807328	0.0061681	UP
MOXD2P	0.851836	0.00450524	UP
XLOC_007004	0.700182	0.00664827	UP
XLOC_009500	1.38027	0.00315335	UP
XLOC_003574	0.632501	0.0141409	UP
XLOC_004625	1.03406	0.00513407	UP
XLOC_007475	0.806295	0.00887252	UP
XLOC_007735	0.669801	0.00849629	UP
A_33_P3351166	0.774556	0.00438953	UP
GPX2	0.861873	0.00734825	UP
SPINK8	1.79814	0.00484205	UP
XLOC_011271	0.723944	0.0102178	UP
XLOC_006928	0.894189	0.0160176	UP
XLOC_004711	0.904341	0.00777936	UP
LHX6	0.601809	0.0332664	UP
XLOC_l2_004546	0.658045	0.0115685	UP
XLOC_007119	0.691294	0.0163069	UP
XLOC_013564	0.764381	0.01013	UP
XLOC_002148	0.824164	0.0105358	UP
XLOC_l2_000138	0.614718	0.00773978	UP
Q7VLF4	0.787077	0.017273	UP
SFTA2	0.662154	0.0108748	UP
XLOC_012624	0.835249	0.0110815	UP
A_33_P3220406	1.09011	0.00355544	UP
LOC100506546	1.26787	0.00883312	UP
A_33_P3234402	0.637931	0.0134312	UP
ENST00000418620	0.713955	0.0170816	UP
XLOC_006617	0.937805	0.00542159	UP
C1QTNF8	0.750173	0.0129616	UP
A_33_P3259239	0.659294	0.00907508	UP
XLOC_001880	0.788478	0.0119602	UP
ENST00000390611	0.887113	0.0125529	UP
BM477328	0.606361	0.0235626	UP
A_33_P3305820	0.625661	0.018675	UP
XLOC_012881	0.645116	0.018882	UP
XLOC_001305	0.636447	0.0151636	UP
LOC100287166	0.772304	0.0072971	UP
XLOC_003805	0.809616	0.0146216	UP
LOC100506606	0.587424	0.0358736	UP
A_33_P3307408	0.634783	0.00952092	UP
XLOC_010840	0.649926	0.0295621	UP
XLOC_l2_012875	0.889645	0.00840187	UP
XLOC_l2_007452	0.713974	0.014464	UP
UPK3A	1.03106	0.00524121	UP
NUP210L	1.4746	0.00729832	UP
XLOC_001341	0.69103	0.00744367	UP
PDC	0.978481	0.0187126	UP
XLOC_l2_008450	0.846873	0.00512378	UP
CCDC150	1.14835	0.00568131	UP
XLOC_014349	0.836348	0.0160755	UP
GJB3	0.62351	0.018764	UP
STARD6	0.762403	0.0262439	UP
LOC100134368	0.812218	0.00698894	UP
A_33_P3348328	0.930379	0.00794783	UP
XRRA1	0.66243	0.0217716	UP
AF161364	0.778433	0.00804888	UP
GLRA1	0.606896	0.0291471	UP
XLOC_005185	0.781405	0.0120802	UP
LOC401134	1.10521	0.0103299	UP
A_33_P3391295	0.649333	0.0258309	UP
ENST00000368582	0.999745	0.00979906	UP
XLOC_002722	1.36747	0.0123498	UP
XLOC_013099	0.632786	0.00634964	UP
C8orf51	0.690579	0.00778875	UP
XLOC_004107	0.854396	0.0137172	UP
XLOC_009303	0.761027	0.00925997	UP
KRT4	0.736834	0.00680686	UP
LOC100293612	0.689594	0.00919999	UP
XLOC_004300	0.681079	0.00713398	UP
XLOC_001125	0.728976	0.0295669	UP
XLOC_012737	1.14898	0.0118798	UP
ENST00000390360	0.692276	0.0244267	UP
MMP21	0.661366	0.0303196	UP
RPL27A	0.652469	0.0141594	UP
LOC100506757	0.589614	0.0261704	UP
LOC100506827	0.72073	0.0203623	UP
XLOC_001048	0.83506	0.0125023	UP
XLOC_010170	0.85879	0.0296327	UP
ENST00000535913	0.963187	0.0148469	UP
XLOC_003411	0.938054	0.0103136	UP
XLOC_004562	0.890572	0.0158017	UP
MAT1A	0.593271	0.0125318	UP
LOC100128787	0.974877	0.0136659	UP
AK094885	0.750725	0.0100128	UP
DB050195	0.763736	0.0197026	UP
XLOC_004818	1.52669	0.0256851	UP
XM_001725877	0.704353	0.036386	UP
THC2662344	1.44714	0.0133776	UP
XLOC_007653	0.789977	0.011584	UP
A_33_P3297280	0.836407	0.0330391	UP
XLOC_001846	0.642949	0.0271391	UP
XLOC_003646	0.777717	0.0138339	UP
LOC729866	0.619899	0.0304688	UP
LOC200726	0.661603	0.015939	UP
UCMA	0.791285	0.0211927	UP
XLOC_l2_006624	0.601554	0.0234797	UP
XLOC_l2_010976	0.664582	0.0493433	UP
LOC286189	1.08547	0.0171246	UP
ACSBG2	0.943061	0.0120377	UP
XLOC_l2_007827	0.621833	0.0107689	UP
WDR76	0.858018	0.0210638	UP
LOC100507449	0.877732	0.0137153	UP
FAM75D3	0.946243	0.0214785	UP
A_33_P3304182	0.647393	0.0328493	UP
XLOC_012324	0.684331	0.0268256	UP
LOC100509175	3.11525	0.0307326	UP
A_33_P3420701	0.622538	0.0460328	UP
XLOC_l2_013813	0.936528	0.0431283	UP
GBX2	0.888517	0.0327755	UP
SUN3	0.954474	0.0139347	UP
LOC285556	0.895488	0.0313741	UP
LOC100130171	0.593109	0.0494775	UP
XLOC_010233	1.27847	0.02043	UP
XLOC_006327	1.17741	0.038268	UP
LOC654841	0.820199	0.0173437	UP
C1orf81	1.01863	0.0212283	UP
DQ668365	1.06608	0.039604	UP
LOC100507506	0.60885	0.0417461	UP
XLOC_005678	0.738268	0.0347261	UP
LOC100128131	0.675377	0.0328054	UP
XLOC_001795	0.629629	0.0472409	UP
A_24_P682579	0.898218	0.0174861	UP
DKFZp451B082	1.03056	0.0192847	UP
XLOC_010500	0.902412	0.0177679	UP
KRTAP12-4	1.06049	0.0186674	UP
OR2Y1	0.60913	0.0241087	UP
XLOC_013463	1.48771	0.0363497	UP
XLOC_010752	0.719832	0.0308389	UP
XLOC_010971	1.07024	0.0443387	UP
XLOC_002981	0.609958	0.0211812	UP
LOC100507651	0.748968	0.0477737	UP
XLOC_l2_009096	0.605568	0.0372999	UP
XLOC_013036	0.643372	0.0289109	UP
LOC100506066	0.948539	0.0200102	UP
XLOC_000757	1.02537	0.0286287	UP
ARC	1.08066	0.0213142	UP
XLOC_l2_013416	1.06042	0.0481425	UP
XLOC_l2_015360	0.826604	0.033629	UP
ENST00000514126	0.64117	0.034565	UP
ENST00000376005	1.14272	0.0375149	UP
XLOC_000921	1.2206	0.0463691	UP
ENST00000547174	0.628974	0.036735	UP
XLOC_000318	0.851662	0.0204503	UP
FLJ46300	0.6835	0.018928	UP
LINC00311	0.593086	0.0260844	UP
LOC100128993	1.49551	0.0341412	UP
XLOC_009395	1.35505	0.0386659	UP
XLOC_001474	0.76459	0.0271221	UP
GLOD5	1.32818	0.0318943	UP
XLOC_001097	0.891938	0.0229782	UP
XLOC_l2_009319	0.89175	0.0270394	UP
XLOC_009846	0.873465	0.0237298	UP
LOC100287865	1.11222	0.0387414	UP
XLOC_001787	0.648897	0.0302751	UP
LOC100653108	0.623764	0.0377372	UP
LOC643327	0.610496	0.0478583	UP
ENST00000436042	0.982238	0.028094	UP
XLOC_001093	1.38793	0.0373613	UP
LOC729264	1.12664	0.0488498	UP
XLOC_000276	1.08456	0.0301868	UP
ENST00000451257	0.897934	0.0272657	UP
CD177	0.629236	0.0489958	UP
XLOC_013103	0.620604	0.0469833	UP
XLOC_003263	0.648499	0.0305079	UP
XLOC_001496	0.981335	0.0345745	UP
XLOC_011331	1.02837	0.0285938	UP
VEPH1	1.05133	0.0295348	UP
XLOC_002877	0.696875	0.0335002	UP
DEFB130	0.768335	0.027908	UP
LINC00486	1.05726	0.0307652	UP
XLOC_007999	0.660025	0.041903	UP
THC2675322	0.674481	0.0435267	UP
ENST00000354432	0.766095	0.0282792	UP
BC068076	1.0726	0.0375991	UP
XLOC_000567	0.78747	0.0308613	UP
XLOC_008466	0.895741	0.0289036	UP
LOC729296	0.849327	0.0411092	UP
A_33_P3392350	0.992316	0.0382461	UP
XLOC_009305	0.711226	0.0348655	UP
C9orf172	1.89121	0.0452233	UP
FAM154A	0.771002	0.0361603	UP
LOC100507286	0.960341	0.0386602	UP
MAGEB5	0.647558	0.0470323	UP
CDH12	0.946488	0.0333989	UP
C8orf22	1.1567	0.0358553	UP
SLC1A2	0.909324	0.034498	UP
LOC729626	0.955426	0.0356075	UP
XLOC_006908	0.651815	0.0314651	UP
C6orf52	0.898339	0.0345647	UP
XLOC_004412	0.905873	0.0352254	UP
XLOC_l2_006021	0.613281	0.0317719	UP
XLOC_l2_010011	0.806604	0.0464507	UP
MGC50722	0.754862	0.0400133	UP
ENST00000456687	0.725559	0.043496	UP
XLOC_l2_005458	0.748846	0.0476724	UP
A_33_P3424826	0.834603	0.0416891	UP
XLOC_l2_013439	1.46523	0.0481604	UP
XLOC_003884	0.754127	0.036942	UP
XLOC_l2_011959	0.631188	0.0363892	UP
XLOC_008530	0.702071	0.0374064	UP
LOC100130700	0.82124	0.0396192	UP
IL17RB	0.608514	0.0382989	UP
SERPINA10	0.675904	0.0416351	UP
TULP1	1.24112	0.0482634	UP
CXCR1	0.60825	0.0399375	UP
A_24_P358146	0.758007	0.0492056	UP
A_33_P3209135	0.724689	0.0422846	UP
XLOC_l2_011423	1.27543	0.0490536	UP
XLOC_006312	0.837903	0.0455088	UP
XLOC_001630	0.626221	0.0434941	UP
XLOC_013452	0.979844	0.0488241	UP
LOC100507474	0.711731	0.049389	UP
XLOC_012564	0.617948	0.0479889	UP
SMOC1	-0.878723	0.0125486	DOWN
XLOC_010319	-0.628116	0.00193669	DOWN
CECR1	-0.634603	0.0250114	DOWN
D4S234E	-0.82565	0.0160949	DOWN
SPDYA	-0.656613	0.00332666	DOWN
XLOC_l2_015752	-1.04536	0.00298012	DOWN
ENST00000396489	-1.12077	0.000825175	DOWN
DHCR24	-0.870797	0.0210637	DOWN
XLOC_011769	-0.642413	0.00485441	DOWN
SPOCK2	-0.621335	0.0287912	DOWN
CLEC11A	-0.665964	0.0328412	DOWN
APOE	-0.713978	0.0479285	DOWN
XLOC_l2_014051	-1.24215	0.00108745	DOWN
LOC730139	-0.880219	0.00303831	DOWN
RPRM	-1.24569	0.00101113	DOWN
MAL2	-0.587432	0.0184713	DOWN
XLOC_007557	-0.648552	0.00370023	DOWN
FBP1	-0.824824	0.00929697	DOWN
A_33_P3367836	-1.09524	0.00127747	DOWN
RPH3AL	-0.597684	0.0203822	DOWN
C1QC	-0.632356	0.0248268	DOWN
XLOC_002390	-0.671157	0.00829369	DOWN
TSPAN15	-0.880141	0.00914296	DOWN
LOC100129089	-0.911499	0.00508095	DOWN
PLTP	-0.633007	0.042809	DOWN
LOC150197	-0.685425	0.00899676	DOWN
APOL6	-0.817602	0.0324259	DOWN
TMEM132C	-1.12176	0.0181281	DOWN
C1QA	-0.672973	0.0423842	DOWN
LOC653581	-0.798778	0.00763449	DOWN
LOC100652823	-0.748949	0.00869206	DOWN
IGFL4	-0.68564	0.0112682	DOWN
CDH3	-1.31981	0.00101216	DOWN
TMEM37	-0.618745	0.0383431	DOWN
XLOC_010940	-0.640583	0.013782	DOWN
XLOC_006245	-1.27602	0.00386129	DOWN
MBL1P	-0.765188	0.00718231	DOWN
CNBD1	-0.857933	0.00480104	DOWN
RORC	-0.729005	0.0401739	DOWN
IQCJ	-0.744036	0.00737525	DOWN
SECTM1	-0.603911	0.0315243	DOWN
BHLHE22	-0.642475	0.00947665	DOWN
KCNG2	-0.596942	0.0178128	DOWN
XLOC_l2_013650	-0.593747	0.0108928	DOWN
LOC100131176	-1.06	0.00889545	DOWN
XLOC_002174	-0.609952	0.0209268	DOWN
A_33_P3331613	-0.674618	0.021111	DOWN
AK310283	-0.66267	0.0137752	DOWN
XLOC_l2_005194	-0.857976	0.0144506	DOWN
RBM46	-0.719251	0.0209118	DOWN
XLOC_013690	-0.666454	0.00915408	DOWN
WFDC2	-0.849923	0.0165888	DOWN
VGLL3	-0.603699	0.0395011	DOWN
SLC6A4	-1.07129	0.031286	DOWN
CPA4	-1.54647	0.00729334	DOWN
PAK7	-0.89517	0.0122925	DOWN
A_33_P3306664	-0.759544	0.0183838	DOWN
EN1	-0.775965	0.0200588	DOWN
CPVL	-0.841358	0.0306377	DOWN
CCDC64	-1.11867	0.00870731	DOWN
RAET1E	-1.7417	0.00393206	DOWN
ENST00000529568	-0.943518	0.00394172	DOWN
AB360850	-0.738313	0.0146467	DOWN
GATA5	-0.604021	0.0345566	DOWN
ENST00000400419	-0.66652	0.0128298	DOWN
HIST2H2BA	-0.614925	0.0213521	DOWN
SMTNL2	-0.610013	0.0254075	DOWN
KIAA1210	-1.53195	0.00648007	DOWN
IGFBP1	-1.78293	0.00763605	DOWN
XLOC_003678	-0.657548	0.0259018	DOWN
TWIST2	-0.601123	0.0488646	DOWN
XLOC_010987	-0.649403	0.014774	DOWN
XLOC_l2_006737	-0.791168	0.0237558	DOWN
LINC00303	-0.603591	0.0292076	DOWN
XLOC_003783	-0.659911	0.026002	DOWN
XLOC_l2_011803	-0.886256	0.0132393	DOWN
BMPER	-0.775467	0.0348644	DOWN
LOC100289255	-0.993262	0.0264813	DOWN
CA12	-1.81837	0.00679011	DOWN
KLK1	-1.61918	0.00643597	DOWN
XLOC_006690	-0.612897	0.026075	DOWN
A_33_P3276604	-0.881962	0.0236463	DOWN
PRSS50	-1.01204	0.00956817	DOWN
EFNB3	-0.988146	0.0298002	DOWN
APLNR	-0.703478	0.0272087	DOWN
XLOC_010825	-1.10453	0.00789887	DOWN
KRT76	-1.27438	0.0121202	DOWN
GALNT14	-0.966763	0.0250541	DOWN
APOC1	-0.733753	0.0392139	DOWN
ENST00000432360	-0.858861	0.0247029	DOWN
XLOC_014323	-0.898267	0.0345799	DOWN
PRSS45	-1.24675	0.00852028	DOWN
RAB38	-0.715356	0.0321691	DOWN
PTPRT	-1.47208	0.0141292	DOWN
CNTNAP2	-1.10899	0.0159566	DOWN
XLOC_003209	-0.836531	0.0213792	DOWN
VMO1	-0.730033	0.026634	DOWN
FNDC1	-1.10317	0.0306368	DOWN
CEACAM21	-1.1943	0.00995369	DOWN
LOC100303749	-0.804713	0.0267884	DOWN
PRX	-0.646026	0.0299598	DOWN
XLOC_009475	-1.1279	0.00859913	DOWN
XLOC_003742	-0.751733	0.0222139	DOWN
DLX2	-0.938537	0.0254439	DOWN
RASSF7	-0.591877	0.021714	DOWN
XLOC_007099	-0.998285	0.0293623	DOWN
XLOC_l2_015438	-0.984988	0.00905973	DOWN
XLOC_003262	-0.791103	0.0228457	DOWN
PAK3	-0.674661	0.0325721	DOWN
LOC285943	-0.595614	0.036424	DOWN
XLOC_002886	-0.661113	0.0402128	DOWN
A_33_P3220678	-1.42854	0.0237977	DOWN
OR2T1	-0.6932	0.0327892	DOWN
TBC1D21	-0.819176	0.0465668	DOWN
AQP9	-2.27285	0.0142876	DOWN
ENST00000400432	-0.710395	0.00839913	DOWN
XLOC_l2_010056	-1.23914	0.021848	DOWN
PHOX2B	-0.869218	0.0263731	DOWN
XLOC_003665	-0.664161	0.017348	DOWN
XLOC_l2_007070	-0.63507	0.042971	DOWN
FLRT3	-1.23143	0.0289639	DOWN
DQ516782	-0.836427	0.0394576	DOWN
XLOC_006183	-1.29071	0.0308502	DOWN
XLOC_009124	-0.949971	0.0183576	DOWN
LOC100508287	-0.652999	0.0394813	DOWN
XLOC_007419	-1.57851	0.0329342	DOWN
F9	-0.668595	0.0480243	DOWN
XLOC_l2_014234	-0.691606	0.0345065	DOWN
TTTY5	-1.16129	0.0216996	DOWN
GPM6A	-0.843495	0.0480062	DOWN
HSD17B6	-2.36205	0.0166425	DOWN
LOC100506013	-0.84093	0.0420582	DOWN
ETG04_27747	-0.911574	0.0488343	DOWN
XLOC_007764	-1.13649	0.0316123	DOWN
MMP24	-1.21368	0.0467886	DOWN
LRRC71	-0.898673	0.0292632	DOWN
IQCA1	-0.840156	0.0370312	DOWN
A_33_P3369864	-0.709247	0.026433	DOWN
LOC152024	-0.746827	0.0455892	DOWN
ZCCHC12	-0.810094	0.025335	DOWN
ENST00000390556	-1.36723	0.0194463	DOWN
XLOC_010243	-0.854477	0.0419606	DOWN
FAM168A	-0.993947	0.0353809	DOWN
ENST00000522186	-0.940444	0.0267728	DOWN
BMP3	-0.787482	0.0459087	DOWN
CAPN6	-1.53658	0.0215581	DOWN
LY6H	-1.47435	0.0223947	DOWN
LOC100129427	-1.05218	0.0467228	DOWN
XLOC_014018	-1.49778	0.0371523	DOWN
XLOC_007094	-0.62326	0.0412087	DOWN
SP5	-1.19697	0.0287261	DOWN
CCDC148	-0.902336	0.0185457	DOWN
ENST00000444775	-0.764476	0.0458609	DOWN
MUC16	-1.47087	0.0253717	DOWN
XLOC_007753	-0.613909	0.0457191	DOWN
F2RL2	-1.03226	0.0185914	DOWN
XLOC_003048	-0.660063	0.042523	DOWN
C6orf141	-0.952748	0.0212417	DOWN
XLOC_009678	-0.845844	0.0449589	DOWN
MYB	-0.909223	0.0245897	DOWN
ABCA13	-0.626443	0.0476228	DOWN
RLN1	-0.689158	0.0183025	DOWN
XLOC_003882	-1.77818	0.0255683	DOWN
XLOC_009727	-0.880271	0.0233415	DOWN
FLJ25363	-0.673516	0.0361966	DOWN
LPAR5	-0.716364	0.0256991	DOWN
DTX1	-0.91665	0.0232712	DOWN
ENST00000425320	-0.888646	0.0397474	DOWN
A_33_P3245841	-0.789019	0.0377707	DOWN
LOC100129858	-0.723255	0.0477566	DOWN
XLOC_001558	-0.966717	0.0252174	DOWN
SALL1	-1.03825	0.021989	DOWN
XLOC_l2_002069	-0.700291	0.0490416	DOWN
MIR31HG	-0.664561	0.04998	DOWN
SLC5A7	-1.08055	0.0297218	DOWN
DCDC5	-0.894927	0.0384545	DOWN
A_33_P3329133	-0.917669	0.0315924	DOWN
LOC100128361	-0.598777	0.0445755	DOWN
CHI3L1	-1.61992	0.0378081	DOWN
GREM2	-0.869892	0.034252	DOWN
XLOC_000828	-0.706548	0.0435693	DOWN
TSPAN10	-2.09457	0.0364326	DOWN
XLOC_l2_012678	-0.721508	0.0432517	DOWN
AADAC	-1.59265	0.0424679	DOWN
PCDHA4	-0.730652	0.0315732	DOWN
DPP6	-1.05349	0.0305041	DOWN
XLOC_006411	-1.07735	0.0334944	DOWN
A_33_P3264399	-0.635662	0.0329622	DOWN
CCDC73	-1.69378	0.0435133	DOWN
FAM19A2	-0.707174	0.0331662	DOWN
PLD4	-0.739672	0.0421371	DOWN
SSX5	-0.605721	0.048506	DOWN
ENST00000390298	-0.653656	0.0404189	DOWN
XLOC_l2_001310	-0.830917	0.0455441	DOWN
XLOC_l2_012473	-0.890327	0.0472436	DOWN
LRFN5	-0.587111	0.0403277	DOWN
PCDHB6	-0.691869	0.0453097	DOWN
DTX4	-0.656685	0.0458502	DOWN
article title	Differential expression of mRNA in peripheral blood mononuclear cells may predict postoperative atrial fibrillation in coronary artery bypass surgery patients
journal name	Journal of Cardiovascular Translational Research
author names	Mingqi Tan, MS, Xiankun Liu, MD, Lianqun Wang, MD, Nan Jiang, MD, Yunpeng Bai*, MD, Zhigang Guo*, MD
affiliation and e-mail address of the corresponding author.	Yunpeng Bai, MD, Tianjin Chest Hospital, Tianjin, China, Email oliverwhite@126.com. Zhigang Guo, MD, Tianjin Chest Hospital, Tianjin, China, Email zhigangguo2022@126.com.

## Sheet: E-MTAB-1243
E-MTAB-1243
Gene symbol	logFC	P.Value	change
SPP1	2.60061	0.000688914	UP
THY1	1.02334	0.00428011	UP
FCGBP	1.33579	0.00576043	UP
IFI30	0.917869	0.0120205	UP
LGALS9C	0.613161	0.0271992	UP
ENST00000552745	1.95351	0.00355314	UP
TNFSF13B	0.718513	0.0115288	UP
MXRA5	0.828632	0.0129113	UP
TNFRSF11B	2.15955	0.00320686	UP
CHI3L1	1.98213	0.00100643	UP
TREM2	1.4289	0.00572601	UP
HLA-B	1.11877	0.0472778	UP
PLA2G7	1.33115	0.00196886	UP
HAPLN1	1.17214	0.00599666	UP
S100A9	1.50494	0.0123891	UP
SLC37A2	0.846954	0.0167806	UP
CHRDL2	1.05811	0.0198668	UP
CCL3	1.53642	0.0373573	UP
CYP4F2	1.34673	0.00181158	UP
CDH19	0.693265	0.0414084	UP
MRPL42P5	0.753412	0.0147607	UP
UBE2C	0.692541	0.0105414	UP
CD68	0.65422	0.0430611	UP
KIAA0101	1.32443	0.00443583	UP
A_33_P3255824	0.874512	0.0144417	UP
GPR84	0.938556	0.00371321	UP
STXBP4	0.872003	0.0125187	UP
MS4A14	1.21221	0.00998418	UP
EVI2A	0.598065	0.0335876	UP
CLEC2B	0.876037	0.0302856	UP
CKAP2	0.750065	0.0334015	UP
ZNF432	0.770181	0.0215587	UP
DDIT4L	0.650849	0.0373452	UP
TLR2	0.734746	0.0396851	UP
CCNB2	0.835416	0.0172757	UP
B3GNT5	0.646222	0.0300505	UP
TUBB3	0.791961	0.0388272	UP
SV2B	0.702349	0.043336	UP
ALCAM	0.709255	0.0430852	UP
MSR1	0.706919	0.0442117	UP
MNDA	0.730426	0.0246106	UP
IL1RN	0.918021	0.0466181	UP
ARAP2	0.921491	0.0374581	UP
ELOVL2	1.33834	0.0371368	UP
MICALCL	1.02527	0.0184939	UP
SIX1	1.06473	0.0135598	UP
C12orf53	1.23449	0.0255381	UP
CENPF	0.659144	0.0340708	UP
PPP2R2C	1.02987	0.036623	UP
HSD17B6	2.00544	0.0348277	UP
FZD10	0.800489	0.0398173	UP
GPR65	1.14018	0.0411174	UP
RDM1	0.795148	0.0431851	UP
DIAPH3	1.04295	0.0274487	UP
DEPDC7	0.748441	0.039038	UP
HJURP	0.949281	0.0299264	UP
HIST1H1B	0.636298	0.0492484	UP
CACNA1D	0.589884	0.0434411	UP
DCAF8L2	0.749869	0.0472169	UP
GABRD	0.72718	0.047447	UP
GSTT2	-1.46077	0.0024932	DOWN
ROPN1	-0.796634	0.00455203	DOWN
TMEM53	-1.03443	0.00212077	DOWN
LOC728975	-1.33721	0.00673646	DOWN
LOC149351	-0.663718	0.00537543	DOWN
IGFBPL1	-1.9186	0.00849116	DOWN
SLC6A19	-0.990831	0.00129105	DOWN
NP102836	-0.740062	0.00382758	DOWN
HOGA1	-0.726163	0.0150204	DOWN
ZNF44	-0.600178	0.0139397	DOWN
C22orf31	-0.809474	0.00494973	DOWN
PCDHB15	-0.907638	0.0224298	DOWN
KLF15	-0.989532	0.00350126	DOWN
PSORS1C1	-1.02993	0.0193672	DOWN
TXNL4B	-0.659288	0.0236343	DOWN
KCNE1	-0.674663	0.0327544	DOWN
CLLU1OS	-1.30102	0.0114629	DOWN
ADARB2	-0.651298	0.020399	DOWN
ENST00000477589	-0.630766	0.0278221	DOWN
ENST00000514853	-0.636722	0.0164707	DOWN
RHCE	-0.710882	0.0247167	DOWN
ZNRD1-AS1	-1.066	0.0182922	DOWN
IGFN1	-0.853431	0.0159673	DOWN
CMTM1	-0.698927	0.0125985	DOWN
TTC9B	-0.603335	0.0147247	DOWN
SH3GL1P2	-0.718612	0.0261784	DOWN
PLCZ1	-0.605582	0.0130563	DOWN
CPLX1	-0.655265	0.0478143	DOWN
A_33_P3307192	-0.931518	0.0215477	DOWN
GLYATL3	-0.685585	0.0166031	DOWN
C19orf51	-0.652574	0.040241	DOWN
LOC284570	-1.19345	0.0126883	DOWN
KCNE2	-0.742638	0.0216414	DOWN
ENST00000444956	-0.593497	0.0174708	DOWN
GDAP1L1	-0.668978	0.0277106	DOWN
PVRL4	-0.755498	0.0270737	DOWN
ENST00000390344	-0.727168	0.0202656	DOWN
OCA2	-1.00552	0.0231336	DOWN
ENST00000373137	-0.651253	0.0258113	DOWN
Q8YNJ1	-0.58855	0.0264904	DOWN
FANCA	-0.60294	0.0443847	DOWN
C10orf91	-0.82198	0.036852	DOWN
HOXD9	-0.627308	0.0314359	DOWN
GP1BA	-0.796247	0.0380562	DOWN
CDX4	-0.827511	0.0293335	DOWN
LOC645431	-0.649943	0.0486359	DOWN
WDR74	-0.785945	0.030693	DOWN
ENST00000390440	-0.598733	0.0388867	DOWN

## Sheet: GSE194154
GSE194154
Gene symbol	change
NBPF1	hyper
MIR6084	hyper
LOC107985377	hyper
GRHL3	hyper
LAPTM5	hyper
TNFSF4	hyper
MIR548Q	hyper
LINC01475	hyper
OR5W2	hyper
LOC124903068	hyper
CCDC59	hyper
LINC00385	hyper
SFTA3	hyper
NKX2-8	hyper
CCDC175	hyper
SMAD6	hyper
LOC124903633	hyper
CRISPLD2	hyper
LOC124903909	hyper
LOC124903929	hyper
RASD1	hyper
CELF4	hyper
PNPLA6	hyper
ZNF546	hyper
TMEM143	hyper
LILRP2	hyper
ZNF628	hyper
GPR148	hyper
HSPE1-MOB4	hyper
C20orf27	hyper
OVOL2	hyper
MIR3156-3	hyper
B3GALT5	hyper
RTN4R	hyper
LOC107986011	hyper
PRICKLE2-DT	hyper
CPNE4	hyper
LOC112268460	hyper
CDS1	hyper
OTUD4	hyper
FSTL4	hyper
ARHGAP26-AS1	hyper
MIR6720	hyper
SCIRT	hyper
KCNQ5	hyper
RPS6KA2	hyper
PTPRN2-AS1	hyper
CA3	hyper
YWHAZ	hyper
LOC101927798	hyper
LOC105376140	hyper
MIR548AU	hyper
SLC45A1	hypo
WARS2	hypo
CSTF2T	hypo
LOC124902859	hypo
DNAI7	hypo
LOC100335030	hypo
WASF3	hypo
MIR4506	hypo
BEGAIN	hypo
CHRM5	hypo
TNRC6A	hypo
DPEP1	hypo
LOC105372003	hypo
ANKRD30BL	hypo
LOC124905062	hypo
LINC00205	hypo
SSTR3	hypo
YEATS2	hypo
TMPRSS11E	hypo
LINC02114	hypo
LOC124900962	hypo
ADAMTS2	hypo
EYS	hypo
LOC100131532	hypo
FOXL3-OT1	hypo
LINC01448	hypo
MTFR1	hypo
LOC107987094	hypo
BRINP1	hypo
BRD3	hypo
